# Supplementary material for: DNA Damage- But Not Enzalutamide-Induced Senescence in Prostate Cancer Promotes Senolytic Bcl-xL Inhibitor Sensitivity
Source: Cells. 2020 Jul 1;9(7):1593. doi: 10.3390/cells9071593 (PMC7408442; doi:10.3390/cells9071593)
Supplement: Supplementary file 1 [file cells-09-01593-s001.zip]

Archive with 2 entries (2 files):
- 20200618_TIS-Pca_Supp Fig_RevisionFINAL 0709.pdf
- 20200622_TIS-Pca_Supp FigLegends_final 0709.pdf
